# Supplementary material for: ZnO Tips Dotted with Au Nanoparticles—Advanced SERS Determination of Trace Nicotine
Source: Biosensors (Basel). 2021 Nov 19;11(11):465. doi: 10.3390/bios11110465 (PMC8615426; doi:10.3390/bios11110465)
Supplement: Supplementary file 1 [file biosensors-11-00465-s001.zip]

Archive with 1 entries (1 files):
- biosensors-1409452-supplementary.pdf
